# Supplementary material for: Transcriptional Profiling Reveals the Wheat Defences against Fusarium Head Blight Disease Regulated by a NAC Transcription Factor
Source: Plants (Basel). 2023 Jul 20;12(14):2708. doi: 10.3390/plants12142708 (PMC10383764; doi:10.3390/plants12142708)
Supplement: Supplementary file 1 [file plants-12-02708-s001.zip]

Archive with 1 entries (1 files):
- plants-2285691-supplementary.pdf
